# Supplementary material for: A second functional furin site in the SARS-CoV-2 spike protein
Source: Emerg Microbes Infect. 2022 Jan 4;11(1):182–94. doi: 10.1080/22221751.2021.2014284 (PMC8741242; doi:10.1080/22221751.2021.2014284)
Supplement: Supplemental Material [file TEMI_A_2014284_SM5039.xls]

## Sheet: Sheet1
	Primers
	R682S	TACCAGACCCAGACCAATAGCCCTAGCAGAGCCAGAAGCGTGGCCAGCC
	R685A	TACCAGACCCAGACCAATAGCCCTAGAAGAGCCGCGAGCGTGGCCAGCC
	R682A+R685A	TACCAGACCCAGACCAATAGCCCTGCGAGAGCCGCGAGCGTGGCCAGCC
	Δ681-685	TACCAGACCCAGACCAATAGCAGCGTGGCCAGCCAGAGCATCAT
	Δ682-686	TACCAGACCCAGACCAATAGCCCTGTGGCCAGCC
	Δ681-684	GCCAGCTACCAGACCCAGACCAATAGCAGAAGCGTGGCCAGCCAGAGCAT
	74K	CGTGAGCGGCACCAAGGGCACCAAGAGATTCGACAATCCT
	75D	CGTGAGCGGCACCAATGACACCAAGAGATTCGACAA
	76I	TGAGCGGCACCAATGGCATCAAGAGATTCGACAATCCTGTGCTG
	77A	GGCACCAATGGCACCGCGAGATTCGACAATCCTGTGCTG
	78K	AGCGGCACCAATGGCACCAAGAAGTTCGACAATCCTGTGCTG
	Δ77-78	ATCCACGTGAGCGGCACCAATGGCACCTTCGACAATCCTGTGCTGC
	80N	CACCAATGGCACCAAGAGATTCAATAATCCTGTGCTGCCTTTCAATGACG
	S810N	TCCCAGATCCAAATAAGCCTAGCAAGAGGAGCTTCAT
	K811N	TCCCAGATCCAAGCAATCCTAGCAAGA
	P812A	TACTCCCAGATCCAAGCAAGGCGAGCAAGAGGAGCTTCATCGAGGACC
	S813A	TCCCAGATCCAAGCAAGCCTGCGAAGAGGAGCTTCAT
	K814A	AAGCAAGCCTAGCGCGAGGAGCTTCATCG
	K814S	AAGCAAGCCTAGCAGCAGGAGCTTCATCG
	R815A
	S816A
	F817A	GCAAGAGGAGCGCGATCGAGGA
	RaTG13-810A	TGACCCCTCCAAGCCTAGCGCGAGGAGCTTTATCGAGGACCTGCTGT
	RaTG13-810S	ACCCCTCCAAGCCTAGCAGCAGGAGCTTTATCGAGGACC
	GD806A	TAGCAAGCCCAGCGCGAGGTCCTTCATCGAG
	GD806S	TAGCAAGCCCAGCAGCAGGTCCTTCATCGAG
	GX808A	ACCCTAGCAAGCCTTCCGCGAGATCCTTCATCG
	GX808S	ACCCTAGCAAGCCTTCCAGCAGATCCTTCATCG
	GD-Furin-PRRA-F	CAGACCCAGACAAACTCCCCTAGAAGAGCCAGATCCGTGTCCTCCCA
	GX-Furin-PRRA-F	CACTCCATGAGCTCCTTCCCTAGAAGAGCCAGATCCGTGAATCAGAGAAG
	ACE2-F	GCAGCCACACCTAAGCATTT
	ACE2-R	AAATGGCAGAGTCCCAACAA
	Furin-F	ATGACTACTCCGCAGATGGG
	Furin-R	CAGCGTCCCATAGTTGTTGG
	TMPRSS2-F	CTGATGAAGCTGCAGAAGCC
	TMPRSS2-R	AGCACTTCTGAGGTCTTCCC
	CTSL-F
	CTSL-R
